# Supplementary material for: Machine learning hypothesis-generation for patient stratification and target discovery in rare disease: our experience with Open Science in ALS
Source: Front Comput Neurosci. 2024 Jan 4;17:1199736. doi: 10.3389/fncom.2023.1199736 (PMC10801647; doi:10.3389/fncom.2023.1199736)
Supplement: Supplementary file 1 [file Table_1.XLSX]

## Sheet: TargetMineALSsorted
10013	HDAC6	Homo sapiens	H001	Nervous system development|Pathways in cancer|Herpes simplex virus 1 infection|Signaling by Receptor Tyrosine Kinases|Signaling by Interleukins|Diseases of signal transduction by growth factor receptors and second messengers|PI3K-Akt signaling pathway|Human papillomavirus infection|MicroRNAs in cancer
10120	ACTR1B	Homo sapiens	H001	Nervous system development|Pathways in cancer|Herpes simplex virus 1 infection|Signaling by Receptor Tyrosine Kinases|Signaling by Interleukins|Diseases of signal transduction by growth factor receptors and second messengers|PI3K-Akt signaling pathway|Human papillomavirus infection|MicroRNAs in cancer
10121	ACTR1A	Homo sapiens	H001	Nervous system development|Pathways in cancer|Herpes simplex virus 1 infection|Signaling by Receptor Tyrosine Kinases|Signaling by Interleukins|Diseases of signal transduction by growth factor receptors and second messengers|PI3K-Akt signaling pathway|Human papillomavirus infection|MicroRNAs in cancer
10540	DCTN2	Homo sapiens	H001	Nervous system development|Pathways in cancer|Herpes simplex virus 1 infection|Signaling by Receptor Tyrosine Kinases|Signaling by Interleukins|Diseases of signal transduction by growth factor receptors and second messengers|PI3K-Akt signaling pathway|Human papillomavirus infection|MicroRNAs in cancer
1108	CHD4	Homo sapiens	H001	Nervous system development|Pathways in cancer|Herpes simplex virus 1 infection|Signaling by Receptor Tyrosine Kinases|Signaling by Interleukins|Diseases of signal transduction by growth factor receptors and second messengers|PI3K-Akt signaling pathway|Human papillomavirus infection|MicroRNAs in cancer
11337	GABARAP	Homo sapiens	H001	Nervous system development|Pathways in cancer|Herpes simplex virus 1 infection|Signaling by Receptor Tyrosine Kinases|Signaling by Interleukins|Diseases of signal transduction by growth factor receptors and second messengers|PI3K-Akt signaling pathway|Human papillomavirus infection|MicroRNAs in cancer
1788	DNMT3A	Homo sapiens	H001	Nervous system development|Pathways in cancer|Herpes simplex virus 1 infection|Signaling by Receptor Tyrosine Kinases|Signaling by Interleukins|Diseases of signal transduction by growth factor receptors and second messengers|PI3K-Akt signaling pathway|Human papillomavirus infection|MicroRNAs in cancer
2081	ERN1	Homo sapiens	H001	Nervous system development|Pathways in cancer|Herpes simplex virus 1 infection|Signaling by Receptor Tyrosine Kinases|Signaling by Interleukins|Diseases of signal transduction by growth factor receptors and second messengers|PI3K-Akt signaling pathway|Human papillomavirus infection|MicroRNAs in cancer
23028	KDM1A	Homo sapiens	H001	Nervous system development|Pathways in cancer|Herpes simplex virus 1 infection|Signaling by Receptor Tyrosine Kinases|Signaling by Interleukins|Diseases of signal transduction by growth factor receptors and second messengers|PI3K-Akt signaling pathway|Human papillomavirus infection|MicroRNAs in cancer
26060	APPL1	Homo sapiens	H001	Nervous system development|Pathways in cancer|Herpes simplex virus 1 infection|Signaling by Receptor Tyrosine Kinases|Signaling by Interleukins|Diseases of signal transduction by growth factor receptors and second messengers|PI3K-Akt signaling pathway|Human papillomavirus infection|MicroRNAs in cancer
2892	GRIA3	Homo sapiens	H001	Nervous system development|Pathways in cancer|Herpes simplex virus 1 infection|Signaling by Receptor Tyrosine Kinases|Signaling by Interleukins|Diseases of signal transduction by growth factor receptors and second messengers|PI3K-Akt signaling pathway|Human papillomavirus infection|MicroRNAs in cancer
2902	GRIN1	Homo sapiens	H001	Nervous system development|Pathways in cancer|Herpes simplex virus 1 infection|Signaling by Receptor Tyrosine Kinases|Signaling by Interleukins|Diseases of signal transduction by growth factor receptors and second messengers|PI3K-Akt signaling pathway|Human papillomavirus infection|MicroRNAs in cancer
291	SLC25A4	Homo sapiens	H001	Nervous system development|Pathways in cancer|Herpes simplex virus 1 infection|Signaling by Receptor Tyrosine Kinases|Signaling by Interleukins|Diseases of signal transduction by growth factor receptors and second messengers|PI3K-Akt signaling pathway|Human papillomavirus infection|MicroRNAs in cancer
292	SLC25A5	Homo sapiens	H001	Nervous system development|Pathways in cancer|Herpes simplex virus 1 infection|Signaling by Receptor Tyrosine Kinases|Signaling by Interleukins|Diseases of signal transduction by growth factor receptors and second messengers|PI3K-Akt signaling pathway|Human papillomavirus infection|MicroRNAs in cancer
293	SLC25A6	Homo sapiens	H001	Nervous system development|Pathways in cancer|Herpes simplex virus 1 infection|Signaling by Receptor Tyrosine Kinases|Signaling by Interleukins|Diseases of signal transduction by growth factor receptors and second messengers|PI3K-Akt signaling pathway|Human papillomavirus infection|MicroRNAs in cancer
2932	GSK3B	Homo sapiens	H001	Nervous system development|Pathways in cancer|Herpes simplex virus 1 infection|Signaling by Receptor Tyrosine Kinases|Signaling by Interleukins|Diseases of signal transduction by growth factor receptors and second messengers|PI3K-Akt signaling pathway|Human papillomavirus infection|MicroRNAs in cancer
3065	HDAC1	Homo sapiens	H001	Nervous system development|Pathways in cancer|Herpes simplex virus 1 infection|Signaling by Receptor Tyrosine Kinases|Signaling by Interleukins|Diseases of signal transduction by growth factor receptors and second messengers|PI3K-Akt signaling pathway|Human papillomavirus infection|MicroRNAs in cancer
3066	HDAC2	Homo sapiens	H001	Nervous system development|Pathways in cancer|Herpes simplex virus 1 infection|Signaling by Receptor Tyrosine Kinases|Signaling by Interleukins|Diseases of signal transduction by growth factor receptors and second messengers|PI3K-Akt signaling pathway|Human papillomavirus infection|MicroRNAs in cancer
3309	HSPA5	Homo sapiens	H001	Nervous system development|Pathways in cancer|Herpes simplex virus 1 infection|Signaling by Receptor Tyrosine Kinases|Signaling by Interleukins|Diseases of signal transduction by growth factor receptors and second messengers|PI3K-Akt signaling pathway|Human papillomavirus infection|MicroRNAs in cancer
3313	HSPA9	Homo sapiens	H001	Nervous system development|Pathways in cancer|Herpes simplex virus 1 infection|Signaling by Receptor Tyrosine Kinases|Signaling by Interleukins|Diseases of signal transduction by growth factor receptors and second messengers|PI3K-Akt signaling pathway|Human papillomavirus infection|MicroRNAs in cancer
3329	HSPD1	Homo sapiens	H001	Nervous system development|Pathways in cancer|Herpes simplex virus 1 infection|Signaling by Receptor Tyrosine Kinases|Signaling by Interleukins|Diseases of signal transduction by growth factor receptors and second messengers|PI3K-Akt signaling pathway|Human papillomavirus infection|MicroRNAs in cancer
3337	DNAJB1	Homo sapiens	H001	Nervous system development|Pathways in cancer|Herpes simplex virus 1 infection|Signaling by Receptor Tyrosine Kinases|Signaling by Interleukins|Diseases of signal transduction by growth factor receptors and second messengers|PI3K-Akt signaling pathway|Human papillomavirus infection|MicroRNAs in cancer
3339	HSPG2	Homo sapiens	H001	Nervous system development|Pathways in cancer|Herpes simplex virus 1 infection|Signaling by Receptor Tyrosine Kinases|Signaling by Interleukins|Diseases of signal transduction by growth factor receptors and second messengers|PI3K-Akt signaling pathway|Human papillomavirus infection|MicroRNAs in cancer
355	FAS	Homo sapiens	H001	Nervous system development|Pathways in cancer|Herpes simplex virus 1 infection|Signaling by Receptor Tyrosine Kinases|Signaling by Interleukins|Diseases of signal transduction by growth factor receptors and second messengers|PI3K-Akt signaling pathway|Human papillomavirus infection|MicroRNAs in cancer
4217	MAP3K5	Homo sapiens	H001	Nervous system development|Pathways in cancer|Herpes simplex virus 1 infection|Signaling by Receptor Tyrosine Kinases|Signaling by Interleukins|Diseases of signal transduction by growth factor receptors and second messengers|PI3K-Akt signaling pathway|Human papillomavirus infection|MicroRNAs in cancer
4306	NR3C2	Homo sapiens	H001	Nervous system development|Pathways in cancer|Herpes simplex virus 1 infection|Signaling by Receptor Tyrosine Kinases|Signaling by Interleukins|Diseases of signal transduction by growth factor receptors and second messengers|PI3K-Akt signaling pathway|Human papillomavirus infection|MicroRNAs in cancer
4842	NOS1	Homo sapiens	H001	Nervous system development|Pathways in cancer|Herpes simplex virus 1 infection|Signaling by Receptor Tyrosine Kinases|Signaling by Interleukins|Diseases of signal transduction by growth factor receptors and second messengers|PI3K-Akt signaling pathway|Human papillomavirus infection|MicroRNAs in cancer
51564	HDAC7	Homo sapiens	H001	Nervous system development|Pathways in cancer|Herpes simplex virus 1 infection|Signaling by Receptor Tyrosine Kinases|Signaling by Interleukins|Diseases of signal transduction by growth factor receptors and second messengers|PI3K-Akt signaling pathway|Human papillomavirus infection|MicroRNAs in cancer
53615	MBD3	Homo sapiens	H001	Nervous system development|Pathways in cancer|Herpes simplex virus 1 infection|Signaling by Receptor Tyrosine Kinases|Signaling by Interleukins|Diseases of signal transduction by growth factor receptors and second messengers|PI3K-Akt signaling pathway|Human papillomavirus infection|MicroRNAs in cancer
5478	PPIA	Homo sapiens	H001	Nervous system development|Pathways in cancer|Herpes simplex virus 1 infection|Signaling by Receptor Tyrosine Kinases|Signaling by Interleukins|Diseases of signal transduction by growth factor receptors and second messengers|PI3K-Akt signaling pathway|Human papillomavirus infection|MicroRNAs in cancer
5532	PPP3CB	Homo sapiens	H001	Nervous system development|Pathways in cancer|Herpes simplex virus 1 infection|Signaling by Receptor Tyrosine Kinases|Signaling by Interleukins|Diseases of signal transduction by growth factor receptors and second messengers|PI3K-Akt signaling pathway|Human papillomavirus infection|MicroRNAs in cancer
55869	HDAC8	Homo sapiens	H001	Nervous system development|Pathways in cancer|Herpes simplex virus 1 infection|Signaling by Receptor Tyrosine Kinases|Signaling by Interleukins|Diseases of signal transduction by growth factor receptors and second messengers|PI3K-Akt signaling pathway|Human papillomavirus infection|MicroRNAs in cancer
5594	MAPK1	Homo sapiens	H001	Nervous system development|Pathways in cancer|Herpes simplex virus 1 infection|Signaling by Receptor Tyrosine Kinases|Signaling by Interleukins|Diseases of signal transduction by growth factor receptors and second messengers|PI3K-Akt signaling pathway|Human papillomavirus infection|MicroRNAs in cancer
56616	DIABLO	Homo sapiens	H001	Nervous system development|Pathways in cancer|Herpes simplex virus 1 infection|Signaling by Receptor Tyrosine Kinases|Signaling by Interleukins|Diseases of signal transduction by growth factor receptors and second messengers|PI3K-Akt signaling pathway|Human papillomavirus infection|MicroRNAs in cancer
57459	GATAD2B	Homo sapiens	H001	Nervous system development|Pathways in cancer|Herpes simplex virus 1 infection|Signaling by Receptor Tyrosine Kinases|Signaling by Interleukins|Diseases of signal transduction by growth factor receptors and second messengers|PI3K-Akt signaling pathway|Human papillomavirus infection|MicroRNAs in cancer
5747	PTK2	Homo sapiens	H001	Nervous system development|Pathways in cancer|Herpes simplex virus 1 infection|Signaling by Receptor Tyrosine Kinases|Signaling by Interleukins|Diseases of signal transduction by growth factor receptors and second messengers|PI3K-Akt signaling pathway|Human papillomavirus infection|MicroRNAs in cancer
57504	MTA3	Homo sapiens	H001	Nervous system development|Pathways in cancer|Herpes simplex virus 1 infection|Signaling by Receptor Tyrosine Kinases|Signaling by Interleukins|Diseases of signal transduction by growth factor receptors and second messengers|PI3K-Akt signaling pathway|Human papillomavirus infection|MicroRNAs in cancer
5788	PTPRC	Homo sapiens	H001	Nervous system development|Pathways in cancer|Herpes simplex virus 1 infection|Signaling by Receptor Tyrosine Kinases|Signaling by Interleukins|Diseases of signal transduction by growth factor receptors and second messengers|PI3K-Akt signaling pathway|Human papillomavirus infection|MicroRNAs in cancer
5914	RARA	Homo sapiens	H001	Nervous system development|Pathways in cancer|Herpes simplex virus 1 infection|Signaling by Receptor Tyrosine Kinases|Signaling by Interleukins|Diseases of signal transduction by growth factor receptors and second messengers|PI3K-Akt signaling pathway|Human papillomavirus infection|MicroRNAs in cancer
5978	REST	Homo sapiens	H001	Nervous system development|Pathways in cancer|Herpes simplex virus 1 infection|Signaling by Receptor Tyrosine Kinases|Signaling by Interleukins|Diseases of signal transduction by growth factor receptors and second messengers|PI3K-Akt signaling pathway|Human papillomavirus infection|MicroRNAs in cancer
6195	RPS6KA1	Homo sapiens	H001	Nervous system development|Pathways in cancer|Herpes simplex virus 1 infection|Signaling by Receptor Tyrosine Kinases|Signaling by Interleukins|Diseases of signal transduction by growth factor receptors and second messengers|PI3K-Akt signaling pathway|Human papillomavirus infection|MicroRNAs in cancer
6196	RPS6KA2	Homo sapiens	H001	Nervous system development|Pathways in cancer|Herpes simplex virus 1 infection|Signaling by Receptor Tyrosine Kinases|Signaling by Interleukins|Diseases of signal transduction by growth factor receptors and second messengers|PI3K-Akt signaling pathway|Human papillomavirus infection|MicroRNAs in cancer
64422	ATG3	Homo sapiens	H001	Nervous system development|Pathways in cancer|Herpes simplex virus 1 infection|Signaling by Receptor Tyrosine Kinases|Signaling by Interleukins|Diseases of signal transduction by growth factor receptors and second messengers|PI3K-Akt signaling pathway|Human papillomavirus infection|MicroRNAs in cancer
64805	P2RY12	Homo sapiens	H001	Nervous system development|Pathways in cancer|Herpes simplex virus 1 infection|Signaling by Receptor Tyrosine Kinases|Signaling by Interleukins|Diseases of signal transduction by growth factor receptors and second messengers|PI3K-Akt signaling pathway|Human papillomavirus infection|MicroRNAs in cancer
6950	TCP1	Homo sapiens	H001	Nervous system development|Pathways in cancer|Herpes simplex virus 1 infection|Signaling by Receptor Tyrosine Kinases|Signaling by Interleukins|Diseases of signal transduction by growth factor receptors and second messengers|PI3K-Akt signaling pathway|Human papillomavirus infection|MicroRNAs in cancer
7280	TUBB2A	Homo sapiens	H001	Nervous system development|Pathways in cancer|Herpes simplex virus 1 infection|Signaling by Receptor Tyrosine Kinases|Signaling by Interleukins|Diseases of signal transduction by growth factor receptors and second messengers|PI3K-Akt signaling pathway|Human papillomavirus infection|MicroRNAs in cancer
7415	VCP	Homo sapiens	H001	Nervous system development|Pathways in cancer|Herpes simplex virus 1 infection|Signaling by Receptor Tyrosine Kinases|Signaling by Interleukins|Diseases of signal transduction by growth factor receptors and second messengers|PI3K-Akt signaling pathway|Human papillomavirus infection|MicroRNAs in cancer
81027	TUBB1	Homo sapiens	H001	Nervous system development|Pathways in cancer|Herpes simplex virus 1 infection|Signaling by Receptor Tyrosine Kinases|Signaling by Interleukins|Diseases of signal transduction by growth factor receptors and second messengers|PI3K-Akt signaling pathway|Human papillomavirus infection|MicroRNAs in cancer
815	CAMK2A	Homo sapiens	H001	Nervous system development|Pathways in cancer|Herpes simplex virus 1 infection|Signaling by Receptor Tyrosine Kinases|Signaling by Interleukins|Diseases of signal transduction by growth factor receptors and second messengers|PI3K-Akt signaling pathway|Human papillomavirus infection|MicroRNAs in cancer
836	CASP3	Homo sapiens	H001	Nervous system development|Pathways in cancer|Herpes simplex virus 1 infection|Signaling by Receptor Tyrosine Kinases|Signaling by Interleukins|Diseases of signal transduction by growth factor receptors and second messengers|PI3K-Akt signaling pathway|Human papillomavirus infection|MicroRNAs in cancer
840	CASP7	Homo sapiens	H001	Nervous system development|Pathways in cancer|Herpes simplex virus 1 infection|Signaling by Receptor Tyrosine Kinases|Signaling by Interleukins|Diseases of signal transduction by growth factor receptors and second messengers|PI3K-Akt signaling pathway|Human papillomavirus infection|MicroRNAs in cancer
841	CASP8	Homo sapiens	H001	Nervous system development|Pathways in cancer|Herpes simplex virus 1 infection|Signaling by Receptor Tyrosine Kinases|Signaling by Interleukins|Diseases of signal transduction by growth factor receptors and second messengers|PI3K-Akt signaling pathway|Human papillomavirus infection|MicroRNAs in cancer
842	CASP9	Homo sapiens	H001	Nervous system development|Pathways in cancer|Herpes simplex virus 1 infection|Signaling by Receptor Tyrosine Kinases|Signaling by Interleukins|Diseases of signal transduction by growth factor receptors and second messengers|PI3K-Akt signaling pathway|Human papillomavirus infection|MicroRNAs in cancer
84557	MAP1LC3A	Homo sapiens	H001	Nervous system development|Pathways in cancer|Herpes simplex virus 1 infection|Signaling by Receptor Tyrosine Kinases|Signaling by Interleukins|Diseases of signal transduction by growth factor receptors and second messengers|PI3K-Akt signaling pathway|Human papillomavirus infection|MicroRNAs in cancer
84790	TUBA1C	Homo sapiens	H001	Nervous system development|Pathways in cancer|Herpes simplex virus 1 infection|Signaling by Receptor Tyrosine Kinases|Signaling by Interleukins|Diseases of signal transduction by growth factor receptors and second messengers|PI3K-Akt signaling pathway|Human papillomavirus infection|MicroRNAs in cancer
84938	ATG4C	Homo sapiens	H001	Nervous system development|Pathways in cancer|Herpes simplex virus 1 infection|Signaling by Receptor Tyrosine Kinases|Signaling by Interleukins|Diseases of signal transduction by growth factor receptors and second messengers|PI3K-Akt signaling pathway|Human papillomavirus infection|MicroRNAs in cancer
8772	FADD	Homo sapiens	H001	Nervous system development|Pathways in cancer|Herpes simplex virus 1 infection|Signaling by Receptor Tyrosine Kinases|Signaling by Interleukins|Diseases of signal transduction by growth factor receptors and second messengers|PI3K-Akt signaling pathway|Human papillomavirus infection|MicroRNAs in cancer
88	ACTN2	Homo sapiens	H001	Nervous system development|Pathways in cancer|Herpes simplex virus 1 infection|Signaling by Receptor Tyrosine Kinases|Signaling by Interleukins|Diseases of signal transduction by growth factor receptors and second messengers|PI3K-Akt signaling pathway|Human papillomavirus infection|MicroRNAs in cancer
8841	HDAC3	Homo sapiens	H001	Nervous system development|Pathways in cancer|Herpes simplex virus 1 infection|Signaling by Receptor Tyrosine Kinases|Signaling by Interleukins|Diseases of signal transduction by growth factor receptors and second messengers|PI3K-Akt signaling pathway|Human papillomavirus infection|MicroRNAs in cancer
9219	MTA2	Homo sapiens	H001	Nervous system development|Pathways in cancer|Herpes simplex virus 1 infection|Signaling by Receptor Tyrosine Kinases|Signaling by Interleukins|Diseases of signal transduction by growth factor receptors and second messengers|PI3K-Akt signaling pathway|Human papillomavirus infection|MicroRNAs in cancer
9495	AKAP5	Homo sapiens	H001	Nervous system development|Pathways in cancer|Herpes simplex virus 1 infection|Signaling by Receptor Tyrosine Kinases|Signaling by Interleukins|Diseases of signal transduction by growth factor receptors and second messengers|PI3K-Akt signaling pathway|Human papillomavirus infection|MicroRNAs in cancer
10267	RAMP1	Homo sapiens	H002	Hemostasis|GPCR ligand binding|Neuronal System
10362	HMG20B	Homo sapiens	H002	Hemostasis|GPCR ligand binding|Neuronal System
10540	DCTN2	Homo sapiens	H002	Hemostasis|GPCR ligand binding|Neuronal System
10574	CCT7	Homo sapiens	H002	Hemostasis|GPCR ligand binding|Neuronal System
10575	CCT4	Homo sapiens	H002	Hemostasis|GPCR ligand binding|Neuronal System
10576	CCT2	Homo sapiens	H002	Hemostasis|GPCR ligand binding|Neuronal System
10694	CCT8	Homo sapiens	H002	Hemostasis|GPCR ligand binding|Neuronal System
11337	GABARAP	Homo sapiens	H002	Hemostasis|GPCR ligand binding|Neuronal System
169522	KCNV2	Homo sapiens	H002	Hemostasis|GPCR ligand binding|Neuronal System
22948	CCT5	Homo sapiens	H002	Hemostasis|GPCR ligand binding|Neuronal System
23028	KDM1A	Homo sapiens	H002	Hemostasis|GPCR ligand binding|Neuronal System
2892	GRIA3	Homo sapiens	H002	Hemostasis|GPCR ligand binding|Neuronal System
2902	GRIN1	Homo sapiens	H002	Hemostasis|GPCR ligand binding|Neuronal System
291	SLC25A4	Homo sapiens	H002	Hemostasis|GPCR ligand binding|Neuronal System
292	SLC25A5	Homo sapiens	H002	Hemostasis|GPCR ligand binding|Neuronal System
293	SLC25A6	Homo sapiens	H002	Hemostasis|GPCR ligand binding|Neuronal System
2932	GSK3B	Homo sapiens	H002	Hemostasis|GPCR ligand binding|Neuronal System
3065	HDAC1	Homo sapiens	H002	Hemostasis|GPCR ligand binding|Neuronal System
3066	HDAC2	Homo sapiens	H002	Hemostasis|GPCR ligand binding|Neuronal System
3309	HSPA5	Homo sapiens	H002	Hemostasis|GPCR ligand binding|Neuronal System
3745	KCNB1	Homo sapiens	H002	Hemostasis|GPCR ligand binding|Neuronal System
4217	MAP3K5	Homo sapiens	H002	Hemostasis|GPCR ligand binding|Neuronal System
4842	NOS1	Homo sapiens	H002	Hemostasis|GPCR ligand binding|Neuronal System
51317	PHF21A	Homo sapiens	H002	Hemostasis|GPCR ligand binding|Neuronal System
5478	PPIA	Homo sapiens	H002	Hemostasis|GPCR ligand binding|Neuronal System
5532	PPP3CB	Homo sapiens	H002	Hemostasis|GPCR ligand binding|Neuronal System
5594	MAPK1	Homo sapiens	H002	Hemostasis|GPCR ligand binding|Neuronal System
5747	PTK2	Homo sapiens	H002	Hemostasis|GPCR ligand binding|Neuronal System
6195	RPS6KA1	Homo sapiens	H002	Hemostasis|GPCR ligand binding|Neuronal System
6196	RPS6KA2	Homo sapiens	H002	Hemostasis|GPCR ligand binding|Neuronal System
64805	P2RY12	Homo sapiens	H002	Hemostasis|GPCR ligand binding|Neuronal System
6950	TCP1	Homo sapiens	H002	Hemostasis|GPCR ligand binding|Neuronal System
7203	CCT3	Homo sapiens	H002	Hemostasis|GPCR ligand binding|Neuronal System
7280	TUBB2A	Homo sapiens	H002	Hemostasis|GPCR ligand binding|Neuronal System
81027	TUBB1	Homo sapiens	H002	Hemostasis|GPCR ligand binding|Neuronal System
815	CAMK2A	Homo sapiens	H002	Hemostasis|GPCR ligand binding|Neuronal System
836	CASP3	Homo sapiens	H002	Hemostasis|GPCR ligand binding|Neuronal System
84557	MAP1LC3A	Homo sapiens	H002	Hemostasis|GPCR ligand binding|Neuronal System
84790	TUBA1C	Homo sapiens	H002	Hemostasis|GPCR ligand binding|Neuronal System
88	ACTN2	Homo sapiens	H002	Hemostasis|GPCR ligand binding|Neuronal System
8841	HDAC3	Homo sapiens	H002	Hemostasis|GPCR ligand binding|Neuronal System
908	CCT6A	Homo sapiens	H002	Hemostasis|GPCR ligand binding|Neuronal System
9495	AKAP5	Homo sapiens	H002	Hemostasis|GPCR ligand binding|Neuronal System
10284	SAP18	Homo sapiens	H003	Transcriptional misregulation in cancer|Cell cycle|Direct p53 effectors|C-MYB transcription factor network|Glucocorticoid receptor regulatory network
1788	DNMT3A	Homo sapiens	H003	Transcriptional misregulation in cancer|Cell cycle|Direct p53 effectors|C-MYB transcription factor network|Glucocorticoid receptor regulatory network
2892	GRIA3	Homo sapiens	H003	Transcriptional misregulation in cancer|Cell cycle|Direct p53 effectors|C-MYB transcription factor network|Glucocorticoid receptor regulatory network
2932	GSK3B	Homo sapiens	H003	Transcriptional misregulation in cancer|Cell cycle|Direct p53 effectors|C-MYB transcription factor network|Glucocorticoid receptor regulatory network
3065	HDAC1	Homo sapiens	H003	Transcriptional misregulation in cancer|Cell cycle|Direct p53 effectors|C-MYB transcription factor network|Glucocorticoid receptor regulatory network
3066	HDAC2	Homo sapiens	H003	Transcriptional misregulation in cancer|Cell cycle|Direct p53 effectors|C-MYB transcription factor network|Glucocorticoid receptor regulatory network
3329	HSPD1	Homo sapiens	H003	Transcriptional misregulation in cancer|Cell cycle|Direct p53 effectors|C-MYB transcription factor network|Glucocorticoid receptor regulatory network
355	FAS	Homo sapiens	H003	Transcriptional misregulation in cancer|Cell cycle|Direct p53 effectors|C-MYB transcription factor network|Glucocorticoid receptor regulatory network
51564	HDAC7	Homo sapiens	H003	Transcriptional misregulation in cancer|Cell cycle|Direct p53 effectors|C-MYB transcription factor network|Glucocorticoid receptor regulatory network
5532	PPP3CB	Homo sapiens	H003	Transcriptional misregulation in cancer|Cell cycle|Direct p53 effectors|C-MYB transcription factor network|Glucocorticoid receptor regulatory network
55869	HDAC8	Homo sapiens	H003	Transcriptional misregulation in cancer|Cell cycle|Direct p53 effectors|C-MYB transcription factor network|Glucocorticoid receptor regulatory network
5594	MAPK1	Homo sapiens	H003	Transcriptional misregulation in cancer|Cell cycle|Direct p53 effectors|C-MYB transcription factor network|Glucocorticoid receptor regulatory network
5747	PTK2	Homo sapiens	H003	Transcriptional misregulation in cancer|Cell cycle|Direct p53 effectors|C-MYB transcription factor network|Glucocorticoid receptor regulatory network
5914	RARA	Homo sapiens	H003	Transcriptional misregulation in cancer|Cell cycle|Direct p53 effectors|C-MYB transcription factor network|Glucocorticoid receptor regulatory network
836	CASP3	Homo sapiens	H003	Transcriptional misregulation in cancer|Cell cycle|Direct p53 effectors|C-MYB transcription factor network|Glucocorticoid receptor regulatory network
840	CASP7	Homo sapiens	H003	Transcriptional misregulation in cancer|Cell cycle|Direct p53 effectors|C-MYB transcription factor network|Glucocorticoid receptor regulatory network
841	CASP8	Homo sapiens	H003	Transcriptional misregulation in cancer|Cell cycle|Direct p53 effectors|C-MYB transcription factor network|Glucocorticoid receptor regulatory network
842	CASP9	Homo sapiens	H003	Transcriptional misregulation in cancer|Cell cycle|Direct p53 effectors|C-MYB transcription factor network|Glucocorticoid receptor regulatory network
8841	HDAC3	Homo sapiens	H003	Transcriptional misregulation in cancer|Cell cycle|Direct p53 effectors|C-MYB transcription factor network|Glucocorticoid receptor regulatory network
9495	AKAP5	Homo sapiens	H003	Transcriptional misregulation in cancer|Cell cycle|Direct p53 effectors|C-MYB transcription factor network|Glucocorticoid receptor regulatory network
10013	HDAC6	Homo sapiens	H004	Cell Cycle, Mitotic|Class I MHC mediated antigen processing & presentation|Signaling by WNT|Deubiquitination
10121	ACTR1A	Homo sapiens	H004	Cell Cycle, Mitotic|Class I MHC mediated antigen processing & presentation|Signaling by WNT|Deubiquitination
10540	DCTN2	Homo sapiens	H004	Cell Cycle, Mitotic|Class I MHC mediated antigen processing & presentation|Signaling by WNT|Deubiquitination
26060	APPL1	Homo sapiens	H004	Cell Cycle, Mitotic|Class I MHC mediated antigen processing & presentation|Signaling by WNT|Deubiquitination
291	SLC25A4	Homo sapiens	H004	Cell Cycle, Mitotic|Class I MHC mediated antigen processing & presentation|Signaling by WNT|Deubiquitination
292	SLC25A5	Homo sapiens	H004	Cell Cycle, Mitotic|Class I MHC mediated antigen processing & presentation|Signaling by WNT|Deubiquitination
293	SLC25A6	Homo sapiens	H004	Cell Cycle, Mitotic|Class I MHC mediated antigen processing & presentation|Signaling by WNT|Deubiquitination
2932	GSK3B	Homo sapiens	H004	Cell Cycle, Mitotic|Class I MHC mediated antigen processing & presentation|Signaling by WNT|Deubiquitination
3065	HDAC1	Homo sapiens	H004	Cell Cycle, Mitotic|Class I MHC mediated antigen processing & presentation|Signaling by WNT|Deubiquitination
3066	HDAC2	Homo sapiens	H004	Cell Cycle, Mitotic|Class I MHC mediated antigen processing & presentation|Signaling by WNT|Deubiquitination
3309	HSPA5	Homo sapiens	H004	Cell Cycle, Mitotic|Class I MHC mediated antigen processing & presentation|Signaling by WNT|Deubiquitination
355	FAS	Homo sapiens	H004	Cell Cycle, Mitotic|Class I MHC mediated antigen processing & presentation|Signaling by WNT|Deubiquitination
51564	HDAC7	Homo sapiens	H004	Cell Cycle, Mitotic|Class I MHC mediated antigen processing & presentation|Signaling by WNT|Deubiquitination
5478	PPIA	Homo sapiens	H004	Cell Cycle, Mitotic|Class I MHC mediated antigen processing & presentation|Signaling by WNT|Deubiquitination
5532	PPP3CB	Homo sapiens	H004	Cell Cycle, Mitotic|Class I MHC mediated antigen processing & presentation|Signaling by WNT|Deubiquitination
55869	HDAC8	Homo sapiens	H004	Cell Cycle, Mitotic|Class I MHC mediated antigen processing & presentation|Signaling by WNT|Deubiquitination
5594	MAPK1	Homo sapiens	H004	Cell Cycle, Mitotic|Class I MHC mediated antigen processing & presentation|Signaling by WNT|Deubiquitination
56616	DIABLO	Homo sapiens	H004	Cell Cycle, Mitotic|Class I MHC mediated antigen processing & presentation|Signaling by WNT|Deubiquitination
5747	PTK2	Homo sapiens	H004	Cell Cycle, Mitotic|Class I MHC mediated antigen processing & presentation|Signaling by WNT|Deubiquitination
5788	PTPRC	Homo sapiens	H004	Cell Cycle, Mitotic|Class I MHC mediated antigen processing & presentation|Signaling by WNT|Deubiquitination
6117	RPA1	Homo sapiens	H004	Cell Cycle, Mitotic|Class I MHC mediated antigen processing & presentation|Signaling by WNT|Deubiquitination
7280	TUBB2A	Homo sapiens	H004	Cell Cycle, Mitotic|Class I MHC mediated antigen processing & presentation|Signaling by WNT|Deubiquitination
7415	VCP	Homo sapiens	H004	Cell Cycle, Mitotic|Class I MHC mediated antigen processing & presentation|Signaling by WNT|Deubiquitination
81027	TUBB1	Homo sapiens	H004	Cell Cycle, Mitotic|Class I MHC mediated antigen processing & presentation|Signaling by WNT|Deubiquitination
815	CAMK2A	Homo sapiens	H004	Cell Cycle, Mitotic|Class I MHC mediated antigen processing & presentation|Signaling by WNT|Deubiquitination
836	CASP3	Homo sapiens	H004	Cell Cycle, Mitotic|Class I MHC mediated antigen processing & presentation|Signaling by WNT|Deubiquitination
840	CASP7	Homo sapiens	H004	Cell Cycle, Mitotic|Class I MHC mediated antigen processing & presentation|Signaling by WNT|Deubiquitination
841	CASP8	Homo sapiens	H004	Cell Cycle, Mitotic|Class I MHC mediated antigen processing & presentation|Signaling by WNT|Deubiquitination
842	CASP9	Homo sapiens	H004	Cell Cycle, Mitotic|Class I MHC mediated antigen processing & presentation|Signaling by WNT|Deubiquitination
84790	TUBA1C	Homo sapiens	H004	Cell Cycle, Mitotic|Class I MHC mediated antigen processing & presentation|Signaling by WNT|Deubiquitination
8772	FADD	Homo sapiens	H004	Cell Cycle, Mitotic|Class I MHC mediated antigen processing & presentation|Signaling by WNT|Deubiquitination
8841	HDAC3	Homo sapiens	H004	Cell Cycle, Mitotic|Class I MHC mediated antigen processing & presentation|Signaling by WNT|Deubiquitination
10013	HDAC6	Homo sapiens	H005	RHO GTPase Effectors|Signaling by Nuclear Receptors|Chromatin modifying enzymes|Viral carcinogenesis
10284	SAP18	Homo sapiens	H005	RHO GTPase Effectors|Signaling by Nuclear Receptors|Chromatin modifying enzymes|Viral carcinogenesis
10362	HMG20B	Homo sapiens	H005	RHO GTPase Effectors|Signaling by Nuclear Receptors|Chromatin modifying enzymes|Viral carcinogenesis
1108	CHD4	Homo sapiens	H005	RHO GTPase Effectors|Signaling by Nuclear Receptors|Chromatin modifying enzymes|Viral carcinogenesis
1788	DNMT3A	Homo sapiens	H005	RHO GTPase Effectors|Signaling by Nuclear Receptors|Chromatin modifying enzymes|Viral carcinogenesis
23028	KDM1A	Homo sapiens	H005	RHO GTPase Effectors|Signaling by Nuclear Receptors|Chromatin modifying enzymes|Viral carcinogenesis
2902	GRIN1	Homo sapiens	H005	RHO GTPase Effectors|Signaling by Nuclear Receptors|Chromatin modifying enzymes|Viral carcinogenesis
291	SLC25A4	Homo sapiens	H005	RHO GTPase Effectors|Signaling by Nuclear Receptors|Chromatin modifying enzymes|Viral carcinogenesis
292	SLC25A5	Homo sapiens	H005	RHO GTPase Effectors|Signaling by Nuclear Receptors|Chromatin modifying enzymes|Viral carcinogenesis
293	SLC25A6	Homo sapiens	H005	RHO GTPase Effectors|Signaling by Nuclear Receptors|Chromatin modifying enzymes|Viral carcinogenesis
2932	GSK3B	Homo sapiens	H005	RHO GTPase Effectors|Signaling by Nuclear Receptors|Chromatin modifying enzymes|Viral carcinogenesis
3065	HDAC1	Homo sapiens	H005	RHO GTPase Effectors|Signaling by Nuclear Receptors|Chromatin modifying enzymes|Viral carcinogenesis
3066	HDAC2	Homo sapiens	H005	RHO GTPase Effectors|Signaling by Nuclear Receptors|Chromatin modifying enzymes|Viral carcinogenesis
3339	HSPG2	Homo sapiens	H005	RHO GTPase Effectors|Signaling by Nuclear Receptors|Chromatin modifying enzymes|Viral carcinogenesis
4217	MAP3K5	Homo sapiens	H005	RHO GTPase Effectors|Signaling by Nuclear Receptors|Chromatin modifying enzymes|Viral carcinogenesis
51317	PHF21A	Homo sapiens	H005	RHO GTPase Effectors|Signaling by Nuclear Receptors|Chromatin modifying enzymes|Viral carcinogenesis
51564	HDAC7	Homo sapiens	H005	RHO GTPase Effectors|Signaling by Nuclear Receptors|Chromatin modifying enzymes|Viral carcinogenesis
53615	MBD3	Homo sapiens	H005	RHO GTPase Effectors|Signaling by Nuclear Receptors|Chromatin modifying enzymes|Viral carcinogenesis
55869	HDAC8	Homo sapiens	H005	RHO GTPase Effectors|Signaling by Nuclear Receptors|Chromatin modifying enzymes|Viral carcinogenesis
5594	MAPK1	Homo sapiens	H005	RHO GTPase Effectors|Signaling by Nuclear Receptors|Chromatin modifying enzymes|Viral carcinogenesis
57459	GATAD2B	Homo sapiens	H005	RHO GTPase Effectors|Signaling by Nuclear Receptors|Chromatin modifying enzymes|Viral carcinogenesis
5747	PTK2	Homo sapiens	H005	RHO GTPase Effectors|Signaling by Nuclear Receptors|Chromatin modifying enzymes|Viral carcinogenesis
57504	MTA3	Homo sapiens	H005	RHO GTPase Effectors|Signaling by Nuclear Receptors|Chromatin modifying enzymes|Viral carcinogenesis
5914	RARA	Homo sapiens	H005	RHO GTPase Effectors|Signaling by Nuclear Receptors|Chromatin modifying enzymes|Viral carcinogenesis
5978	REST	Homo sapiens	H005	RHO GTPase Effectors|Signaling by Nuclear Receptors|Chromatin modifying enzymes|Viral carcinogenesis
6117	RPA1	Homo sapiens	H005	RHO GTPase Effectors|Signaling by Nuclear Receptors|Chromatin modifying enzymes|Viral carcinogenesis
6195	RPS6KA1	Homo sapiens	H005	RHO GTPase Effectors|Signaling by Nuclear Receptors|Chromatin modifying enzymes|Viral carcinogenesis
6196	RPS6KA2	Homo sapiens	H005	RHO GTPase Effectors|Signaling by Nuclear Receptors|Chromatin modifying enzymes|Viral carcinogenesis
7280	TUBB2A	Homo sapiens	H005	RHO GTPase Effectors|Signaling by Nuclear Receptors|Chromatin modifying enzymes|Viral carcinogenesis
7415	VCP	Homo sapiens	H005	RHO GTPase Effectors|Signaling by Nuclear Receptors|Chromatin modifying enzymes|Viral carcinogenesis
836	CASP3	Homo sapiens	H005	RHO GTPase Effectors|Signaling by Nuclear Receptors|Chromatin modifying enzymes|Viral carcinogenesis
841	CASP8	Homo sapiens	H005	RHO GTPase Effectors|Signaling by Nuclear Receptors|Chromatin modifying enzymes|Viral carcinogenesis
8772	FADD	Homo sapiens	H005	RHO GTPase Effectors|Signaling by Nuclear Receptors|Chromatin modifying enzymes|Viral carcinogenesis
8841	HDAC3	Homo sapiens	H005	RHO GTPase Effectors|Signaling by Nuclear Receptors|Chromatin modifying enzymes|Viral carcinogenesis
9219	MTA2	Homo sapiens	H005	RHO GTPase Effectors|Signaling by Nuclear Receptors|Chromatin modifying enzymes|Viral carcinogenesis
10013	HDAC6	Homo sapiens	H011	Pathways of neurodegeneration - multiple diseases|Alzheimer disease|Amyotrophic lateral sclerosis
10120	ACTR1B	Homo sapiens	H011	Pathways of neurodegeneration - multiple diseases|Alzheimer disease|Amyotrophic lateral sclerosis
10121	ACTR1A	Homo sapiens	H011	Pathways of neurodegeneration - multiple diseases|Alzheimer disease|Amyotrophic lateral sclerosis
10540	DCTN2	Homo sapiens	H011	Pathways of neurodegeneration - multiple diseases|Alzheimer disease|Amyotrophic lateral sclerosis
2081	ERN1	Homo sapiens	H011	Pathways of neurodegeneration - multiple diseases|Alzheimer disease|Amyotrophic lateral sclerosis
23028	KDM1A	Homo sapiens	H011	Pathways of neurodegeneration - multiple diseases|Alzheimer disease|Amyotrophic lateral sclerosis
23435	TARDBP	Homo sapiens	H011	Pathways of neurodegeneration - multiple diseases|Alzheimer disease|Amyotrophic lateral sclerosis
2892	GRIA3	Homo sapiens	H011	Pathways of neurodegeneration - multiple diseases|Alzheimer disease|Amyotrophic lateral sclerosis
2902	GRIN1	Homo sapiens	H011	Pathways of neurodegeneration - multiple diseases|Alzheimer disease|Amyotrophic lateral sclerosis
291	SLC25A4	Homo sapiens	H011	Pathways of neurodegeneration - multiple diseases|Alzheimer disease|Amyotrophic lateral sclerosis
292	SLC25A5	Homo sapiens	H011	Pathways of neurodegeneration - multiple diseases|Alzheimer disease|Amyotrophic lateral sclerosis
293	SLC25A6	Homo sapiens	H011	Pathways of neurodegeneration - multiple diseases|Alzheimer disease|Amyotrophic lateral sclerosis
2932	GSK3B	Homo sapiens	H011	Pathways of neurodegeneration - multiple diseases|Alzheimer disease|Amyotrophic lateral sclerosis
3065	HDAC1	Homo sapiens	H011	Pathways of neurodegeneration - multiple diseases|Alzheimer disease|Amyotrophic lateral sclerosis
3066	HDAC2	Homo sapiens	H011	Pathways of neurodegeneration - multiple diseases|Alzheimer disease|Amyotrophic lateral sclerosis
3309	HSPA5	Homo sapiens	H011	Pathways of neurodegeneration - multiple diseases|Alzheimer disease|Amyotrophic lateral sclerosis
355	FAS	Homo sapiens	H011	Pathways of neurodegeneration - multiple diseases|Alzheimer disease|Amyotrophic lateral sclerosis
4217	MAP3K5	Homo sapiens	H011	Pathways of neurodegeneration - multiple diseases|Alzheimer disease|Amyotrophic lateral sclerosis
4842	NOS1	Homo sapiens	H011	Pathways of neurodegeneration - multiple diseases|Alzheimer disease|Amyotrophic lateral sclerosis
5532	PPP3CB	Homo sapiens	H011	Pathways of neurodegeneration - multiple diseases|Alzheimer disease|Amyotrophic lateral sclerosis
5594	MAPK1	Homo sapiens	H011	Pathways of neurodegeneration - multiple diseases|Alzheimer disease|Amyotrophic lateral sclerosis
5747	PTK2	Homo sapiens	H011	Pathways of neurodegeneration - multiple diseases|Alzheimer disease|Amyotrophic lateral sclerosis
5978	REST	Homo sapiens	H011	Pathways of neurodegeneration - multiple diseases|Alzheimer disease|Amyotrophic lateral sclerosis
6195	RPS6KA1	Homo sapiens	H011	Pathways of neurodegeneration - multiple diseases|Alzheimer disease|Amyotrophic lateral sclerosis
6196	RPS6KA2	Homo sapiens	H011	Pathways of neurodegeneration - multiple diseases|Alzheimer disease|Amyotrophic lateral sclerosis
7280	TUBB2A	Homo sapiens	H011	Pathways of neurodegeneration - multiple diseases|Alzheimer disease|Amyotrophic lateral sclerosis
7415	VCP	Homo sapiens	H011	Pathways of neurodegeneration - multiple diseases|Alzheimer disease|Amyotrophic lateral sclerosis
81027	TUBB1	Homo sapiens	H011	Pathways of neurodegeneration - multiple diseases|Alzheimer disease|Amyotrophic lateral sclerosis
815	CAMK2A	Homo sapiens	H011	Pathways of neurodegeneration - multiple diseases|Alzheimer disease|Amyotrophic lateral sclerosis
836	CASP3	Homo sapiens	H011	Pathways of neurodegeneration - multiple diseases|Alzheimer disease|Amyotrophic lateral sclerosis
840	CASP7	Homo sapiens	H011	Pathways of neurodegeneration - multiple diseases|Alzheimer disease|Amyotrophic lateral sclerosis
841	CASP8	Homo sapiens	H011	Pathways of neurodegeneration - multiple diseases|Alzheimer disease|Amyotrophic lateral sclerosis
842	CASP9	Homo sapiens	H011	Pathways of neurodegeneration - multiple diseases|Alzheimer disease|Amyotrophic lateral sclerosis
84557	MAP1LC3A	Homo sapiens	H011	Pathways of neurodegeneration - multiple diseases|Alzheimer disease|Amyotrophic lateral sclerosis
84790	TUBA1C	Homo sapiens	H011	Pathways of neurodegeneration - multiple diseases|Alzheimer disease|Amyotrophic lateral sclerosis
8772	FADD	Homo sapiens	H011	Pathways of neurodegeneration - multiple diseases|Alzheimer disease|Amyotrophic lateral sclerosis
10013	HDAC6	Homo sapiens	H014	SARS-CoV Infections|Interferon Signaling
10284	SAP18	Homo sapiens	H014	SARS-CoV Infections|Interferon Signaling
10362	HMG20B	Homo sapiens	H014	SARS-CoV Infections|Interferon Signaling
1108	CHD4	Homo sapiens	H014	SARS-CoV Infections|Interferon Signaling
1788	DNMT3A	Homo sapiens	H014	SARS-CoV Infections|Interferon Signaling
23028	KDM1A	Homo sapiens	H014	SARS-CoV Infections|Interferon Signaling
2932	GSK3B	Homo sapiens	H014	SARS-CoV Infections|Interferon Signaling
3065	HDAC1	Homo sapiens	H014	SARS-CoV Infections|Interferon Signaling
3066	HDAC2	Homo sapiens	H014	SARS-CoV Infections|Interferon Signaling
3309	HSPA5	Homo sapiens	H014	SARS-CoV Infections|Interferon Signaling
3313	HSPA9	Homo sapiens	H014	SARS-CoV Infections|Interferon Signaling
3337	DNAJB1	Homo sapiens	H014	SARS-CoV Infections|Interferon Signaling
3339	HSPG2	Homo sapiens	H014	SARS-CoV Infections|Interferon Signaling
4306	NR3C2	Homo sapiens	H014	SARS-CoV Infections|Interferon Signaling
51317	PHF21A	Homo sapiens	H014	SARS-CoV Infections|Interferon Signaling
51564	HDAC7	Homo sapiens	H014	SARS-CoV Infections|Interferon Signaling
53615	MBD3	Homo sapiens	H014	SARS-CoV Infections|Interferon Signaling
5478	PPIA	Homo sapiens	H014	SARS-CoV Infections|Interferon Signaling
55869	HDAC8	Homo sapiens	H014	SARS-CoV Infections|Interferon Signaling
5594	MAPK1	Homo sapiens	H014	SARS-CoV Infections|Interferon Signaling
57459	GATAD2B	Homo sapiens	H014	SARS-CoV Infections|Interferon Signaling
57504	MTA3	Homo sapiens	H014	SARS-CoV Infections|Interferon Signaling
5914	RARA	Homo sapiens	H014	SARS-CoV Infections|Interferon Signaling
5978	REST	Homo sapiens	H014	SARS-CoV Infections|Interferon Signaling
6117	RPA1	Homo sapiens	H014	SARS-CoV Infections|Interferon Signaling
7280	TUBB2A	Homo sapiens	H014	SARS-CoV Infections|Interferon Signaling
7415	VCP	Homo sapiens	H014	SARS-CoV Infections|Interferon Signaling
815	CAMK2A	Homo sapiens	H014	SARS-CoV Infections|Interferon Signaling
8841	HDAC3	Homo sapiens	H014	SARS-CoV Infections|Interferon Signaling
9219	MTA2	Homo sapiens	H014	SARS-CoV Infections|Interferon Signaling
10013	HDAC6	Homo sapiens	H015	Organelle biogenesis and maintenance
10121	ACTR1A	Homo sapiens	H015	Organelle biogenesis and maintenance
10540	DCTN2	Homo sapiens	H015	Organelle biogenesis and maintenance
10575	CCT4	Homo sapiens	H015	Organelle biogenesis and maintenance
10576	CCT2	Homo sapiens	H015	Organelle biogenesis and maintenance
10694	CCT8	Homo sapiens	H015	Organelle biogenesis and maintenance
22948	CCT5	Homo sapiens	H015	Organelle biogenesis and maintenance
3313	HSPA9	Homo sapiens	H015	Organelle biogenesis and maintenance
5914	RARA	Homo sapiens	H015	Organelle biogenesis and maintenance
6950	TCP1	Homo sapiens	H015	Organelle biogenesis and maintenance
7203	CCT3	Homo sapiens	H015	Organelle biogenesis and maintenance
8841	HDAC3	Homo sapiens	H015	Organelle biogenesis and maintenance
3065	HDAC1	Homo sapiens	H030	Bacterial Infection Pathways|Transcriptional Regulation by MECP2
3066	HDAC2	Homo sapiens	H030	Bacterial Infection Pathways|Transcriptional Regulation by MECP2
5594	MAPK1	Homo sapiens	H030	Bacterial Infection Pathways|Transcriptional Regulation by MECP2
5978	REST	Homo sapiens	H030	Bacterial Infection Pathways|Transcriptional Regulation by MECP2
7415	VCP	Homo sapiens	H030	Bacterial Infection Pathways|Transcriptional Regulation by MECP2
815	CAMK2A	Homo sapiens	H030	Bacterial Infection Pathways|Transcriptional Regulation by MECP2
8841	HDAC3	Homo sapiens	H030	Bacterial Infection Pathways|Transcriptional Regulation by MECP2
10013	HDAC6	Homo sapiens	H056	Autophagy
11337	GABARAP	Homo sapiens	H056	Autophagy
64422	ATG3	Homo sapiens	H056	Autophagy
7415	VCP	Homo sapiens	H056	Autophagy
84557	MAP1LC3A	Homo sapiens	H056	Autophagy
84938	ATG4C	Homo sapiens	H056	Autophagy
54839	LRRC49	Homo sapiens	H075	Carboxyterminal post-translational modifications of tubulin
7280	TUBB2A	Homo sapiens	H075	Carboxyterminal post-translational modifications of tubulin
81027	TUBB1	Homo sapiens	H075	Carboxyterminal post-translational modifications of tubulin
84790	TUBA1C	Homo sapiens	H075	Carboxyterminal post-translational modifications of tubulin

## Sheet: PathwayStats
Pathways of neurodegeneration - multiple diseases|Alzheimer disease|Amyotrophic lateral sclerosis	3.46e-16	ACTR1A,ACTR1B,CAMK2A,CASP3,CASP7,CASP8,CASP9,DCTN2,ERN1,FADD,FAS,GRIA3,GRIN1,GSK3B,HDAC1,HDAC2,HDAC6,HSPA5,KDM1A,MAP1LC3A,MAP3K5,MAPK1,NOS1,PPP3CB,PTK2,REST,RPS6KA1,RPS6KA2,SLC25A4,SLC25A5,SLC25A6,TARDBP,TUBA1C,TUBB1,TUBB2A,VCP	H011
SARS-CoV Infections|Interferon Signaling	6.55e-13	CAMK2A,CHD4,DNAJB1,DNMT3A,GATAD2B,GSK3B,HDAC1,HDAC2,HDAC3,HDAC6,HDAC7,HDAC8,HMG20B,HSPA5,HSPA9,HSPG2,KDM1A,MAPK1,MBD3,MTA2,MTA3,NR3C2,PHF21A,PPIA,RARA,REST,RPA1,SAP18,TUBB2A,VCP	H014
RHO GTPase Effectors|Signaling by Nuclear Receptors|Chromatin modifying enzymes|Viral carcinogenesis	2e-10	CASP3,CASP8,CHD4,DNMT3A,FADD,GATAD2B,GRIN1,GSK3B,HDAC1,HDAC2,HDAC3,HDAC6,HDAC7,HDAC8,HMG20B,HSPG2,KDM1A,MAP3K5,MAPK1,MBD3,MTA2,MTA3,PHF21A,PTK2,RARA,REST,RPA1,RPS6KA1,RPS6KA2,SAP18,SLC25A4,SLC25A5,SLC25A6,TUBB2A,VCP	H005
Nervous system development|Pathways in cancer|Herpes simplex virus 1 infection|Signaling by Receptor Tyrosine Kinases|Signaling by Interleukins|Diseases of signal transduction by growth factor receptors and second messengers|PI3K-Akt signaling pathway|Human papillomavirus infection|MicroRNAs in cancer	2.14e-09	ACTN2,ACTR1A,ACTR1B,AKAP5,APPL1,ATG3,ATG4C,CAMK2A,CASP3,CASP7,CASP8,CASP9,CHD4,DCTN2,DIABLO,DNAJB1,DNMT3A,ERN1,FADD,FAS,GABARAP,GATAD2B,GRIA3,GRIN1,GSK3B,HDAC1,HDAC2,HDAC3,HDAC6,HDAC7,HDAC8,HSPA5,HSPA9,HSPD1,HSPG2,KDM1A,MAP1LC3A,MAP3K5,MAPK1,MBD3,MTA2,MTA3,NOS1,NR3C2,P2RY12,PPIA,PPP3CB,PTK2,PTPRC,RARA,REST,RPS6KA1,RPS6KA2,SLC25A4,SLC25A5,SLC25A6,TCP1,TUBA1C,TUBB1,TUBB2A,VCP	H001
Hemostasis|GPCR ligand binding|Neuronal System	2.42e-09	ACTN2,AKAP5,CAMK2A,CASP3,CCT2,CCT3,CCT4,CCT5,CCT6A,CCT7,CCT8,DCTN2,GABARAP,GRIA3,GRIN1,GSK3B,HDAC1,HDAC2,HDAC3,HMG20B,HSPA5,KCNB1,KCNV2,KDM1A,MAP1LC3A,MAP3K5,MAPK1,NOS1,P2RY12,PHF21A,PPIA,PPP3CB,PTK2,RAMP1,RPS6KA1,RPS6KA2,SLC25A4,SLC25A5,SLC25A6,TCP1,TUBA1C,TUBB1,TUBB2A	H002
Cell Cycle, Mitotic|Class I MHC mediated antigen processing & presentation|Signaling by WNT|Deubiquitination	0.000306459	ACTR1A,APPL1,CAMK2A,CASP3,CASP7,CASP8,CASP9,DCTN2,DIABLO,FADD,FAS,GSK3B,HDAC1,HDAC2,HDAC3,HDAC6,HDAC7,HDAC8,HSPA5,MAPK1,PPIA,PPP3CB,PTK2,PTPRC,RPA1,SLC25A4,SLC25A5,SLC25A6,TUBA1C,TUBB1,TUBB2A,VCP	H004
Transcriptional misregulation in cancer|Cell cycle|Direct p53 effectors|C-MYB transcription factor network|Glucocorticoid receptor regulatory network	0.00092631	AKAP5,CASP3,CASP7,CASP8,CASP9,DNMT3A,FAS,GRIA3,GSK3B,HDAC1,HDAC2,HDAC3,HDAC7,HDAC8,HSPD1,MAPK1,PPP3CB,PTK2,RARA,SAP18	H003
Organelle biogenesis and maintenance	0.00485097	ACTR1A,CCT2,CCT3,CCT4,CCT5,CCT8,DCTN2,HDAC3,HDAC6,HSPA9,RARA,TCP1	H015
Carboxyterminal post-translational modifications of tubulin	0.00869245	LRRC49,TUBA1C,TUBB1,TUBB2A	H075
Bacterial Infection Pathways|Transcriptional Regulation by MECP2	0.00996743	CAMK2A,HDAC1,HDAC2,HDAC3,MAPK1,REST,VCP	H030
Autophagy	0.0219864	ATG3,ATG4C,GABARAP,HDAC6,MAP1LC3A,VCP	H056
